# Supplementary material for: Susceptibility of Selected Tea Shoots to Oviposition by Empoasca onukii (Hemiptera: Cicadellidae) and Feasibility of Egg Removal with Harvesting
Source: Insects. 2020 Jun 1;11(6):338. doi: 10.3390/insects11060338 (PMC7348997; doi:10.3390/insects11060338)
Supplement: Supplementary file 1 [file insects-11-00338-s001.zip]

Archive with 3 entries (2 files):
- insects-790609-psup/
- insects-790609-psup/Table S1_The length of the leaf order intervals.xlsx
- insects-790609-psup/Table S2_The number of laid eggs of Empoasca onukii within each of the leaf order intervalclasses.xlsx
