# Supplementary material for: Susceptibility of Selected Tea Shoots to Oviposition by Empoasca onukii (Hemiptera: Cicadellidae) and Feasibility of Egg Removal with Harvesting
Source: Insects. 2020 Jun 1;11(6):338. doi: 10.3390/insects11060338 (PMC7348997; doi:10.3390/insects11060338)
Supplement: Supplementary file 1 [file insects-11-00338-s001.zip › insects-790609-psup/Table S1_The length of the leaf order intervals.xlsx]

## Sheet: Sheet1
Table S1. The length of the leaf order intervals (cm).
Sample no.	Bud order interval				1st leaf order interval				2nd leaf order interval				3rd leaf order interval				4th leaf order interval
	Jinxuan	Jinguanying	Yinghong-9	Yunnandaye	Jinxuan	Jinguanying	Yinghong-9	Yunnandaye	Jinxuan	Jinguanying	Yinghong-9	Yunnandaye	Jinxuan	Jinguanying	Yinghong-9	Yunnandaye	Jinxuan	Jinguanying	Yinghong-9	Yunnandaye
1	1.7	1.7	2.5	1.7	0.3	0.4	0.2	0.5	0.9	1.1	2.3	0.7	3.8	1.4	4.2	2.6	1.3	3	4.3	2.7
2	1.2	1.5	2	1.6	0.3	0.2	0.3	0.2	1	1.4	1	0.5	1.3	1.6	3	2.7	1.9	2.2	4.3	3.5
3	1.5	1.7	2.5	1.5	0.3	0.3	0.5	0.2	1.2	1	2.5	0.7	1.3	2.5	3.9	2.8	2.7	2.3	6.4	3.7
4	1.9	1.5	2.2	1.7	0.7	0.5	0.2	0.6	1.5	1.5	1.7	1.1	2.9	2.4	3.5	2.3	1.3	2.4	6.9	3
5	1.5	1.5	2.8	2	0.5	0.2	0.4	0.3	1	0.6	2.5	0.6	2	1.9	2.9	2	2.2	2.4	7.4	3.1
6	1.2	1.5	3	1.5	0.5	0.6	0.3	0.2	0.5	1.4	1.9	1.3	1.8	1.9	4.5	2.1	2.7	2.6	5.9	3.2
7	1.3	2	2.7	2.3	0.3	0.5	0.5	0.2	1.1	2	1.6	1.7	1.8	1.6	2.8	3.1	4.2	2.9	6.5	3.8
8	1.2	1.5	1.8	1.4	0.6	0.5	0.2	0.4	1.4	1	1	1	1.7	2.2	2.5	2.4	2	3.1	5.5	4.2
9	1.7	1	2.3	2.3	0.3	0.5	0.4	0.5	0.7	1.9	2.2	1.8	0.9	1.9	3.9	3.4	1.2	2.5	4.2	5
10	1.5	1.8	2.3	2	0.1	0.2	0.4	0.5	0.6	1.7	2.6	1	1.8	1.3	4.3	2.5	2.7	2	4.6	3.3
11	2	1.8	3	2.5	0.3	0.4	1.2	0.5	1.5	1.1	3.5	1.3	0.9	3.1	5.2	2.8	3.8	2.6	2.9	5.5
12	1	1.5	3	1.5	0.5	0.2	1	0.2	0.6	1	3.2	2.3	2.9	1.8	3	3.3	1.7	2.3	3.9	4.7
13	1.1	1.2	3	1.3	0.2	0.3	0.5	0.2	1.2	1.7	2.6	0.5	1.1	2.8	3.9	2.5	1.6	3	4	2.7
14	1.8	1.5	3	2.3	0.4	0.2	1	0.5	2	1	2.2	1.4	2	1.5	4.5	2.8	2.8	2	4.7	4.7
15	1	1.3	3.5	2.4	0.3	0.3	0.9	0.4	1.1	0.9	2.8	1.4	1.8	1	4.8	2.8	2.3	2.1	3.4	4.8
16	1.3	1.4	2.5	2.2	0.3	0.2	0.5	0.5	1.1	1.1	2.2	1.1	1.6	2.5	2.8	2.7	3.2	1.6	6.2	3.3
17	1	1.3	3.2	2.3	0.2	0.4	1.5	0.3	0.9	0.5	2.8	1.4	1.2	1.3	4.9	3	1.9	2.1	3.6	4.9
18	1.7	1	2.8	2.2	0.3	0.5	0.9	0.5	0.7	0.5	3.6	2.3	1.9	1.4	2.3	3.2	3.7	2.4	4.7	4.8
19	1.5	1	3	1.8	0.4	0.4	1.1	0.6	1.1	0.6	2.1	2.6	2	1.3	2.3	3.3	2.9	2.3	4.6	3.7
20	1	1	2.7	2	0.2	0.3	0.8	0.3	1.1	0.4	2	0.9	1.1	1.4	2	2.7	2.7	2.7	4.5	3.8
21	1.5	2	2	2	0.4	0.2	1.2	0.1	0.9	0.8	1.8	1.6	1.5	1.6	3	2	2.9	1.6	2.6	2.7
22	2	1.2	2	2.2	0.5	0.3	0.8	0.6	1.2	0.6	1.5	1.5	2.5	1.1	3.2	2.7	1.9	2.4	3.5	3
23	1.2	1.3	2	2	0.6	0.3	1	0.5	1	1.2	1.2	1.5	1.7	1.7	2.9	3	2.8	2.7	3.1	2.6
24	1.9	1.5	3	1.5	0.6	0.2	1.2	0.5	1.7	1	3.1	1.3	2.2	1.3	2.9	3.5	2.4	2.2	5.6	2.6
25	1	1.6	1.8	1.5	0.4	0.4	0.5	0.6	0.8	1.2	1.2	1.6	1.8	1.5	3.5	2.8	2.7	2	4.2	3.8
26	1.5	1.3	2.5	1.2	0.8	0.2	0.8	0.1	1.2	0.9	1.7	1.1	1.9	1.3	4	2.1	2.5	2.5	4.5	5
27	2	1.2	3	1.5	0.5	0.3	0.8	0.2	1.4	0.7	2	1.3	2.1	1.8	3.7	2.5	2.1	2.7	4.8	4.7
28	1.5	1.5	2.5	1.4	0.4	0.4	0.5	0.1	1	2.1	1.5	1.9	1.3	2.2	3.5	4.1	2.1	2	4.7	3.5
29	1.8	2	2.2	2	0.2	0.5	0.8	0.4	0.7	1.7	2	2.1	2.2	2.2	3	4	3.1	2.8	3.4	4.5
30	1.8	1.7	2	2.3	0.3	0.3	0.4	0.7	1.4	1	1.1	2	1.5	1.4	3	3.5	2.3	2.1	3.7	3.2
