# Supplementary material for: Susceptibility of Selected Tea Shoots to Oviposition by Empoasca onukii (Hemiptera: Cicadellidae) and Feasibility of Egg Removal with Harvesting
Source: Insects. 2020 Jun 1;11(6):338. doi: 10.3390/insects11060338 (PMC7348997; doi:10.3390/insects11060338)
Supplement: Supplementary file 1 [file insects-11-00338-s001.zip › insects-790609-psup/Table S2_The number of laid eggs of Empoasca onukii within each of the leaf order intervalclasses.xlsx]

## Sheet: Sheet1
Table S2. The number of laid eggs of Empoasca onukii within each of the leaf order intervalclasses
Infested samples	Jinxuan						Jinguanying						Yinghong-9						Yunnandaye
	Bud order interval	1st leaf order interval	2nd leaf order interval	3rd leaf order interval	4the leaf order interval	Intervals below 4th leaf order	Bud order interval	1st leaf order interval	2nd leaf order interval	3rd leaf order interval	4the leaf order interval	Intervals below 4th leaf order	Bud order interval	1st leaf order interval	2nd leaf order interval	3rd leaf order interval	4the leaf order interval	Intervals below 4th leaf order	Bud order interval	1st leaf order interval	2nd leaf order interval	3rd leaf order interval	4the leaf order interval	Intervals below 4th leaf order
1	0	0	0	1	3	0	0	0	0	2	2	0	0	0	0	0	2	0	0	0	0	2	2	0
2	0	0	0	2	4	0	0	0	0	0	4	2	0	0	0	0	2	0	0	0	0	1	2	0
3	0	0	1	0	6	2	0	0	2	3	2	0	0	0	0	0	3	1	0	0	0	1	3	0
4	0	0	0	2	3	0	0	0	2	2	0	0	0	0	0	1	0	0	0	0	0	1	2	0
5	0	0	0	0	1	0	0	0	1	2	3	1	0	0	0	2	2	0	0	0	0	1	3	0
6	0	0	0	2	0	0	0	0	3	2	0	0	0	0	0	3	0	0	0	0	2	3	1	0
7	0	0	0	3	2	0	0	0	0	3	2	2	0	0	0	3	1	0	0	0	0	2	2	0
8	0	0	0	1	4	0	0	0	1	0	0	0	0	0	0	0	2	0	0	0	0	1	1	1
9	0	0	0	0	2	0	0	0	0	2	3	0	0	0	0	1	0	0	0	0	0	1	3	0
10	0	0	1	2	3	0	0	0	0	3	0	0	0	0	0	3	0	0	0	0	0	2	3	0
11	0	0	0	3	0	0	0	0	0	2	3	0	0	0	0	2	0	0	0	0	0	2	1	0
12	0	0	1	1	1	0	0	0	0	0	2	0	0	0	0	2	1	0	0	0	0	2	0	0
13	0	0	0	1	2	0	0	0	0	1	0	0	0	0	0	1	0	0	0	0	1	2	2	0
14	0	0	0	2	2	0	0	0	1	2	0	0	0	0	0	2	1	0	0	0	2	1	1	0
15	0	0	0	0	4	1	0	0	0	1	0	0	0	0	0	3	0	0	0	2	1	2	0	0
16	0	1	2	4	2	0	0	0	0	3	0	0	0	0	0	2	0	0	0	0	0	1	4	0
17	0	0	0	0	1	0	0	0	1	1	1	0	0	0	0	0	2	0	0	0	0	0	1	0
18	0	0	0	0	3	0	0	0	0	0	2	0	0	0	0	1	2	0	0	0	0	1	2	0
19	0	0	0	1	0	0	0	0	0	2	2	0	0	0	0	2	1	1	0	0	0	1	2	0
20	0	0	0	1	3	0	0	0	0	1	2	0	0	0	0	0	3	0	0	0	0	1	0	1
21	0	0	0	2	2	0	0	0	0	3	1	0	0	0	0	0	1	0	0	0	2	2	0	0
22	0	0	0	2	4	1	0	0	0	2	0	0	0	1	1	2	0	0	0	0	2	0	0	0
23	0	0	1	2	4	0	0	0	1	1	2	0	0	0	1	1	1	0	0	0	0	2	0	0
24	0	0	0	1	2	0	0	0	0	1	0	0	0	0	0	2	3	0	0	0	1	2	2	0
25	0	0	0	2	0	0	0	0	1	2	0	0	0	0	1	2	0	0	0	0	0	1	0	0
26	0	1	0	0	3	0	0	0	0	2	3	0	0	0	0	1	2	0	0	1	0	0	1	0
27	0	0	2	4	1	0	0	0	0	1	2	0	0	0	1	2	2	0	0	0	0	3	2	0
28	0	0	0	1	0	0	0	0	0	1	3	0	0	0	0	2	0	0	0	0	0	2	4	1
29	0	0	1	2	2	0	0	0	0	1	2	0	0	0	0	0	2	0	0	0	0	3	1	0
30	0	0	0	1	1	0	0	0	1	2	2	0	0	1	1	2	0	0	0	0	0	3	2	0
31	0	0	0	7	0	3	0	1	0	1	2	1	0	0	0	2	0	1	0	0	0	0	2	0
32	0	0	0	3	0	0	0	0	1	0	1	0	0	0	1	0	2	0	0	0	1	3	1	0
33	0	0	0	3	3	0	0	0	0	2	1	0	0	0	0	1	2	0	0	0	1	2	5	0
34	0	0	4	2	2	0	0	0	0	3	0	0	0	0	2	1	0	1	0	0	0	1	2	0
35	0	3	3	0	0	0	0	0	0	2	3	0	0	0	0	0	2	2	0	0	0	1	2	0
36	0	0	2	4	4	0	NA	NA	NA	NA	NA	NA	0	0	0	1	3	0	0	0	0	2	2	0
37	0	0	2	2	1	1	NA	NA	NA	NA	NA	NA	0	0	0	2	1	0	0	0	0	3	2	0
38	NA	NA	NA	NA	NA	NA	NA	NA	NA	NA	NA	NA	0	0	0	1	1	1	0	0	1	2	0	0
39	NA	NA	NA	NA	NA	NA	NA	NA	NA	NA	NA	NA	NA	NA	NA	NA	NA	NA	0	0	0	1	0	0
40	NA	NA	NA	NA	NA	NA	NA	NA	NA	NA	NA	NA	NA	NA	NA	NA	NA	NA	0	0	0	2	2	4
41	NA	NA	NA	NA	NA	NA	NA	NA	NA	NA	NA	NA	NA	NA	NA	NA	NA	NA	0	2	0	4	0	0
42	NA	NA	NA	NA	NA	NA	NA	NA	NA	NA	NA	NA	NA	NA	NA	NA	NA	NA	0	0	2	4	4	0
43	NA	NA	NA	NA	NA	NA	NA	NA	NA	NA	NA	NA	NA	NA	NA	NA	NA	NA	0	1	0	2	0	0
Total	0	5	20	64	75	8	0	1	15	56	50	6	0	2	8	50	44	7	0	6	16	73	69	7
NA: not application
